# Supplementary material for: Global effect of copper excess and deficiency in Saccharomyces cerevisiae proficient or deficient in nonsense-mediated mRNA decay
Source: Genomics. Author manuscript; Available in PMC 2026 Jun 25. (PMC13295131; doi:10.1016/j.ygeno.2025.111020)
Supplement: 2 [file NIHMS2172113-supplement-2.xlsx]

## Sheet: Sheet1
geneSet	description	link	size	overlap	expect	enrichmentRatio	pValue	FDR	overlapId
GO:0004556	alpha-amylase activity	http://amigo.geneontology.org/amigo/term/GO:0004556	6	4	0.105931	37.7605	1.3383e-06	0.000224834	852602;853209;853214;853235
GO:0016160	amylase activity	http://amigo.geneontology.org/amigo/term/GO:0016160	6	4	0.105931	37.7605	1.3383e-06	0.000224834	852602;853209;853214;853235
GO:0004574	oligo-1,6-glucosidase activity	http://amigo.geneontology.org/amigo/term/GO:0004574	6	4	0.105931	37.7605	1.3383e-06	0.000224834	852602;853209;853214;853235
GO:0032450	maltose alpha-glucosidase activity	http://amigo.geneontology.org/amigo/term/GO:0032450	6	4	0.105931	37.7605	1.3383e-06	0.000224834	852602;853209;853214;853235
GO:0033934	glucan 1,4-alpha-maltotriohydrolase activity	http://amigo.geneontology.org/amigo/term/GO:0033934	6	4	0.105931	37.7605	1.3383e-06	0.000224834	852602;853209;853214;853235
GO:0004564	beta-fructofuranosidase activity	http://amigo.geneontology.org/amigo/term/GO:0004564	7	4	0.123586	32.3662	3.08031e-06	0.000369637	852602;853209;853214;853235
GO:0004575	sucrose alpha-glucosidase activity	http://amigo.geneontology.org/amigo/term/GO:0004575	7	4	0.123586	32.3662	3.08031e-06	0.000369637	852602;853209;853214;853235
GO:0004386	helicase activity	http://amigo.geneontology.org/amigo/term/GO:0004386	108	10	1.90675	5.24452	1.74211e-05	0.00165574	850659;850660;851187;851189;851885;852159;856334;856335;856630;856940
GO:0090599	alpha-glucosidase activity	http://amigo.geneontology.org/amigo/term/GO:0090599	10	4	0.176551	22.6563	1.77401e-05	0.00165574	852602;853209;853214;853235
GO:0022857	transmembrane transporter activity	http://amigo.geneontology.org/amigo/term/GO:0022857	372	19	6.56771	2.89294	2.09804e-05	0.00176235	850368;850394;850489;850655;851738;852601;853207;853663;853978;853990;854686;855451;855793;855809;855912;856322;856350;856444;856640
