# Supplementary material for: Global effect of copper excess and deficiency in Saccharomyces cerevisiae proficient or deficient in nonsense-mediated mRNA decay
Source: Genomics. Author manuscript; Available in PMC 2026 Jun 25. (PMC13295131; doi:10.1016/j.ygeno.2025.111020)
Supplement: 3 [file NIHMS2172113-supplement-3.xlsx]

## Sheet: Sheet1
geneSet	description	link	size	overlap	expect	enrichmentRatio	pValue	FDR	overlapId
GO:0022413	reproductive process in single-celled organism	http://amigo.geneontology.org/amigo/term/GO:0022413	146	17	2.90099	5.86006	2.83727e-09	8.26782e-06	850451;850655;851056;851866;852134;852135;852700;853677;853988;854686;855031;855272;855353;855517;856080;856167;856322
GO:0010927	cellular component assembly involved in morphogenesis	http://amigo.geneontology.org/amigo/term/GO:0010927	73	12	1.4505	8.27303	1.41622e-08	2.06343e-05	850655;851056;851866;852134;852135;853988;854686;855031;855272;855353;856080;856167
GO:0048646	anatomical structure formation involved in morphogenesis	http://amigo.geneontology.org/amigo/term/GO:0048646	171	17	3.39774	5.00333	3.19895e-08	2.40761e-05	850655;851056;851866;852134;852135;853988;854086;854686;855031;855272;855353;855517;855525;856080;856167;856322;856926
GO:0000023	maltose metabolic process	http://amigo.geneontology.org/amigo/term/GO:0000023	12	6	0.238438	25.1638	4.53349e-08	2.40761e-05	852601;852602;853207;853209;853214;853235
GO:0051321	meiotic cell cycle	http://amigo.geneontology.org/amigo/term/GO:0051321	319	23	6.33847	3.62863	4.55065e-08	2.40761e-05	850368;850655;851025;851040;851056;851866;852057;852134;852135;852700;852719;853988;854686;854738;855031;855353;855517;855525;856080;856167;856322;856920;856926
GO:0003006	developmental process involved in reproduction	http://amigo.geneontology.org/amigo/term/GO:0003006	155	16	3.07982	5.19511	4.95734e-08	2.40761e-05	850451;850655;851056;851866;852134;852135;852700;853988;854686;855031;855272;855353;855517;856080;856167;856322
GO:0030435	sporulation resulting in formation of a cellular spore	http://amigo.geneontology.org/amigo/term/GO:0030435	164	16	3.25865	4.91001	1.10304e-07	4.14579e-05	850655;851056;851866;852134;852135;853988;854086;854686;855031;855353;855517;855525;856080;856167;856322;856926
GO:0044262	cellular carbohydrate metabolic process	http://amigo.geneontology.org/amigo/term/GO:0044262	188	17	3.73553	4.5509	1.30754e-07	4.14579e-05	850318;850491;850979;851056;852601;852602;853172;853207;853209;853214;853235;853988;855108;855353;855723;855810;855900
GO:0043934	sporulation	http://amigo.geneontology.org/amigo/term/GO:0043934	168	16	3.33813	4.7931	1.54663e-07	4.14579e-05	850655;851056;851866;852134;852135;853988;854086;854686;855031;855353;855517;855525;856080;856167;856322;856926
GO:0005975	carbohydrate metabolic process	http://amigo.geneontology.org/amigo/term/GO:0005975	291	21	5.78212	3.63189	1.89849e-07	4.14579e-05	850318;850491;850825;850979;851056;852306;852601;852602;853172;853207;853209;853214;853235;853972;853988;855108;855353;855723;855810;855900;856107
