# Supplementary material for: Global effect of copper excess and deficiency in Saccharomyces cerevisiae proficient or deficient in nonsense-mediated mRNA decay
Source: Genomics. Author manuscript; Available in PMC 2026 Jun 25. (PMC13295131; doi:10.1016/j.ygeno.2025.111020)
Supplement: 4 [file NIHMS2172113-supplement-4.xlsx]

## Sheet: Sheet1
geneSet	description	link	size	overlap	expect	enrichmentRatio	pValue	FDR	overlapId
GO:0005199	structural constituent of cell wall	http://amigo.geneontology.org/amigo/term/GO:0005199	40	15	1.93349	7.75798	1.71694e-10	1.44223e-07	850468;850524;850635;850726;851183;851275;852155;853210;853615;854173;854174;854859;856339;856662;856729
GO:0005351	carbohydrate:proton symporter activity	http://amigo.geneontology.org/amigo/term/GO:0005351	26	9	1.25677	7.16121	1.91702e-06	0.000536765	850503;850770;851350;851352;852149;853216;853236;853623;853625
GO:0005402	carbohydrate:cation symporter activity	http://amigo.geneontology.org/amigo/term/GO:0005402	26	9	1.25677	7.16121	1.91702e-06	0.000536765	850503;850770;851350;851352;852149;853216;853236;853623;853625
GO:0015144	carbohydrate transmembrane transporter activity	http://amigo.geneontology.org/amigo/term/GO:0015144	28	9	1.35345	6.6497	3.88957e-06	0.000787304	850503;850770;851350;851352;852149;853216;853236;853623;853625
GO:0052851	ferric-chelate reductase (NADPH) activity	http://amigo.geneontology.org/amigo/term/GO:0052851	7	5	0.338361	14.7771	4.94102e-06	0.000787304	853660;854013;854563;854566;855797
GO:0003677	DNA binding	http://amigo.geneontology.org/amigo/term/GO:0003677	611	54	29.5341	1.82839	5.6236e-06	0.000787304	850292;850344;850377;850458;850545;850607;850696;850934;850968;850970;850971;850995;851028;851174;851401;851567;851655;851754;851787;851846;851932;851994;852256;852262;852278;852580;852638;852641;852643;853006;853330;853334;853658;853858;854047;854087;854114;854166;854333;854550;854728;854806;854874;855220;855460;855828;856047;856254;856326;856364;856380;856524;856582;856764
GO:0046872	metal ion binding	http://amigo.geneontology.org/amigo/term/GO:0046872	822	66	39.7333	1.66108	1.14711e-05	0.00132548	850377;850483;850500;850555;850669;850971;851028;851092;851843;851858;851936;851976;851994;852011;852207;852262;852278;852529;852608;852638;852641;852791;852908;853006;853330;853334;853339;853658;853660;853858;854000;854013;854114;854166;854230;854295;854333;854377;854563;854566;854728;854814;854864;854874;855145;855157;855220;855724;855797;855828;855887;855955;856047;856060;856128;856326;856364;…
GO:0015293	symporter activity	http://amigo.geneontology.org/amigo/term/GO:0015293	48	11	2.32019	4.74099	1.26236e-05	0.00132548	850503;850770;851350;851352;852149;852599;853216;853236;853623;853625;853659
GO:0015291	secondary active transmembrane transporter activity	http://amigo.geneontology.org/amigo/term/GO:0015291	87	15	4.20535	3.56689	1.4287e-05	0.00133345	850503;850770;851350;851352;852149;852380;852597;852599;853216;853236;853623;853625;853659;853981;856331
GO:0043169	cation binding	http://amigo.geneontology.org/amigo/term/GO:0043169	833	66	40.265	1.63914	1.79001e-05	0.00150264	850377;850483;850500;850555;850669;850971;851028;851092;851843;851858;851936;851976;851994;852011;852207;852262;852278;852529;852608;852638;852641;852791;852908;853006;853330;853334;853339;853658;853660;853858;854000;854013;854114;854166;854230;854295;854333;854377;854563;854566;854728;854814;854864;854874;855145;855157;855220;855724;855797;855828;855887;855955;856047;856060;856128;856326;856364;…
