# Supplementary material for: Global effect of copper excess and deficiency in Saccharomyces cerevisiae proficient or deficient in nonsense-mediated mRNA decay
Source: Genomics. Author manuscript; Available in PMC 2026 Jun 25. (PMC13295131; doi:10.1016/j.ygeno.2025.111020)
Supplement: 5 [file NIHMS2172113-supplement-5.xlsx]

## Sheet: Sheet1
geneSet	description	link	size	overlap	expect	enrichmentRatio	pValue	FDR	overlapId
GO:0051321	meiotic cell cycle	http://amigo.geneontology.org/amigo/term/GO:0051321	319	44	18.5236	2.37534	3.89597e-08	4.27057e-05	850412;850545;850626;850910;850924;850968;850995;851054;851097;851401;851567;851879;851916;851994;852011;852012;852334;852478;852484;852552;852641;852643;853338;853478;853599;854047;854362;854490;854550;854674;854737;855085;855511;855595;855720;856115;856361;856364;856405;856490;856524;856562;856851;856927
GO:0006310	DNA recombination	http://amigo.geneontology.org/amigo/term/GO:0006310	247	37	14.3428	2.5797	6.03265e-08	4.27057e-05	850545;850626;850968;850995;851401;851567;851576;851650;851787;851879;851916;851994;852484;852529;852641;852643;853006;853330;853478;854047;854166;854506;854550;854674;854728;854985;855511;856047;856115;856254;856361;856364;856380;856536;856562;856760;856827
GO:1903046	meiotic cell cycle process	http://amigo.geneontology.org/amigo/term/GO:1903046	269	39	15.6202	2.49676	6.40818e-08	4.27057e-05	850412;850545;850626;850910;850924;850968;850995;851054;851401;851567;851879;851916;851994;852011;852012;852334;852478;852484;852641;852643;853338;853478;854047;854362;854490;854550;854674;854737;855085;855511;855595;855720;856115;856361;856364;856405;856562;856851;856927
GO:0007131	reciprocal meiotic recombination	http://amigo.geneontology.org/amigo/term/GO:0007131	64	17	3.71634	4.57439	7.32768e-08	4.27057e-05	850545;850968;851401;851879;851916;851994;852484;852641;852643;853478;854047;854550;855511;856115;856361;856364;856562
GO:0035825	homologous recombination	http://amigo.geneontology.org/amigo/term/GO:0035825	64	17	3.71634	4.57439	7.32768e-08	4.27057e-05	850545;850968;851401;851879;851916;851994;852484;852641;852643;853478;854047;854550;855511;856115;856361;856364;856562
GO:0006259	DNA metabolic process	http://amigo.geneontology.org/amigo/term/GO:0006259	539	60	31.2986	1.91702	3.41684e-07	0.000165945	850344;850520;850545;850626;850696;850934;850968;850970;850995;851028;851097;851174;851401;851567;851576;851650;851655;851787;851879;851916;851932;851994;852262;852484;852529;852580;852641;852643;852790;852933;853006;853330;853478;853544;853858;854047;854114;854166;854226;854506;854550;854674;854728;854806;854985;855460;855511;856047;856115;856254;856361;856364;856380;856490;856536;856562;856760;…
GO:0007127	meiosis I	http://amigo.geneontology.org/amigo/term/GO:0007127	95	19	5.51644	3.44425	1.53682e-06	0.000639758	850545;850968;851401;851879;851916;851994;852484;852641;852643;853478;854047;854550;854737;855085;855511;856115;856361;856364;856562
GO:0022414	reproductive process	http://amigo.geneontology.org/amigo/term/GO:0022414	462	51	26.8273	1.90105	3.86527e-06	0.00140793	850292;850412;850545;850626;850910;850924;850968;850995;851054;851097;851401;851567;851879;851916;851994;852011;852012;852334;852478;852484;852552;852641;852643;852791;852931;853338;853460;853478;853599;854047;854362;854490;854550;854674;854737;854774;855085;855087;855442;855511;855595;855720;856115;856361;856364;856405;856490;856524;856562;856851;856927
GO:0007129	synapsis	http://amigo.geneontology.org/amigo/term/GO:0007129	25	9	1.4517	6.19965	6.02018e-06	0.00181827	850545;850968;851401;851879;852641;852643;854047;854737;856115
GO:0140013	meiotic nuclear division	http://amigo.geneontology.org/amigo/term/GO:0140013	133	22	7.72302	2.84863	6.45648e-06	0.00181827	850545;850968;851401;851879;851916;851994;852484;852641;852643;853338;853478;854047;854550;854674;854737;855085;855511;856115;856361;856364;856405;856562
