# Supplementary material for: Global effect of copper excess and deficiency in Saccharomyces cerevisiae proficient or deficient in nonsense-mediated mRNA decay
Source: Genomics. Author manuscript; Available in PMC 2026 Jun 25. (PMC13295131; doi:10.1016/j.ygeno.2025.111020)
Supplement: 6 [file NIHMS2172113-supplement-6.xlsx]

## Sheet: ALL_MF
geneSet	description	link	size	overlap	expect	enrichmentRatio	pValue	FDR	overlapId
GO:0005351	carbohydrate:proton symporter activity	http://amigo.geneontology.org/amigo/term/GO:0005351	26	6	0.360987	16.6211	1.09602e-06	0.000460329	850503;850770;851350;852149;853216;853625
GO:0005402	carbohydrate:cation symporter activity	http://amigo.geneontology.org/amigo/term/GO:0005402	26	6	0.360987	16.6211	1.09602e-06	0.000460329	850503;850770;851350;852149;853216;853625
GO:0015144	carbohydrate transmembrane transporter activity	http://amigo.geneontology.org/amigo/term/GO:0015144	28	6	0.388756	15.4339	1.75421e-06	0.000468555	850503;850770;851350;852149;853216;853625
GO:0022857	transmembrane transporter activity	http://amigo.geneontology.org/amigo/term/GO:0022857	372	18	5.1649	3.48507	2.23122e-06	0.000468555	850290;850494;850503;850770;851350;852149;852293;852478;853139;853216;853625;853647;854001;854002;854364;854506;854640;856646
GO:0005215	transporter activity	http://amigo.geneontology.org/amigo/term/GO:0005215	441	19	6.1229	3.1031	6.20702e-06	0.00104278	850290;850494;850503;850770;851350;852149;852293;852478;853139;853216;853625;853647;854001;854002;854364;854506;854640;855388;856646
GO:0015295	solute:proton symporter activity	http://amigo.geneontology.org/amigo/term/GO:0015295	39	6	0.541481	11.0807	1.34509e-05	0.00188312	850503;850770;851350;852149;853216;853625
GO:0015294	solute:cation symporter activity	http://amigo.geneontology.org/amigo/term/GO:0015294	42	6	0.583133	10.2892	2.09213e-05	0.00251055	850503;850770;851350;852149;853216;853625
GO:0015293	symporter activity	http://amigo.geneontology.org/amigo/term/GO:0015293	48	6	0.666438	9.00309	4.58014e-05	0.00467157	850503;850770;851350;852149;853216;853625
GO:0018456	aryl-alcohol dehydrogenase (NAD+) activity	http://amigo.geneontology.org/amigo/term/GO:0018456	6	3	0.0833048	36.0123	5.00525e-05	0.00467157	851354;853999;855385
GO:1901474	azole transmembrane transporter activity	http://amigo.geneontology.org/amigo/term/GO:1901474	10	3	0.138841	21.6074	0.000288472	0.0242317	852293;853139;854364
GO:0003964	RNA-directed DNA polymerase activity	http://amigo.geneontology.org/amigo/term/GO:0003964	47	5	0.652554	7.6622	0.000442562	0.0337956	851028;853006;853330;856047;856380
GO:0015318	inorganic molecular entity transmembrane transporter activity	http://amigo.geneontology.org/amigo/term/GO:0015318	249	11	3.45715	3.18181	0.0005867	0.041069	850290;850494;850503;850770;851350;852149;852293;853216;853625;854640;856646

## Sheet: ALL_BP
geneSet	description	link	size	overlap	expect	enrichmentRatio	pValue	FDR	overlapId
GO:0097159	organic cyclic compound binding	http://amigo.geneontology.org/amigo/term/GO:0097159	1910	535	322.153	1.6607	0	0	850298;850320;850321;850334;850346;850397;850422;850440;850449;850506;850522;850549;850550;850551;850589;850590;850594;850598;850625;850647;850652;850682;850695;850701;850704;850716;850733;850747;850749;850756;850758;850763;850784;850785;850793;850796;850806;850807;850820;850837;850843;850872;850882;850883;850889;850894;850919;850944;850945;850951;850959;850963;850980;850982;850983;850984;851000;…
GO:1901363	heterocyclic compound binding	http://amigo.geneontology.org/amigo/term/GO:1901363	1899	533	320.298	1.66408	0	0	850298;850320;850321;850334;850346;850397;850422;850440;850449;850506;850522;850549;850550;850551;850589;850590;850594;850598;850625;850647;850652;850682;850695;850701;850704;850716;850733;850747;850749;850756;850758;850763;850784;850785;850793;850796;850806;850807;850820;850837;850843;850872;850882;850883;850889;850894;850919;850944;850945;850951;850959;850963;850980;850982;850983;850984;851000;…
GO:0003676	nucleic acid binding	http://amigo.geneontology.org/amigo/term/GO:0003676	1191	403	200.882	2.00616	0	0	850298;850320;850321;850346;850397;850422;850440;850449;850522;850549;850550;850551;850589;850590;850594;850598;850647;850652;850682;850695;850701;850704;850716;850749;850756;850758;850763;850784;850793;850806;850807;850820;850837;850843;850872;850882;850883;850889;850894;850919;850945;850951;850959;850963;850980;850982;850983;850984;851049;851052;851058;851088;851100;851137;851163;851169;851196;…
GO:0003723	RNA binding	http://amigo.geneontology.org/amigo/term/GO:0003723	602	265	101.537	2.60988	0	0	850298;850320;850346;850397;850422;850440;850522;850549;850550;850551;850590;850647;850652;850682;850695;850704;850716;850749;850756;850758;850806;850807;850820;850837;850872;850882;850883;850889;850894;850919;850945;850951;850959;850982;850983;851049;851052;851058;851100;851137;851169;851196;851260;851269;851307;851313;851319;851326;851336;851387;851407;851446;851475;851476;851499;851509;851517;…
GO:0005198	structural molecule activity	http://amigo.geneontology.org/amigo/term/GO:0005198	369	195	62.2379	3.13314	0	0	850397;850434;850506;850509;850552;850590;850592;850639;850682;850695;850705;850716;850734;850737;850750;850764;850864;850882;850969;850994;851022;851023;851024;851035;851045;851048;851052;851058;851082;851104;851122;851160;851162;851169;851263;851325;851336;851344;851427;851476;851477;851478;851484;851498;851575;851589;851636;851649;851723;851755;851813;851823;851824;851890;851957;851990;852014;…
GO:0140098	catalytic activity, acting on RNA	http://amigo.geneontology.org/amigo/term/GO:0140098	296	111	49.9253	2.22332	0	0	850304;850414;850522;850549;850550;850652;850749;850752;850883;850982;850983;851022;851117;851121;851137;851307;851326;851404;851446;851475;851525;851530;851548;851584;851587;851615;851618;851656;851734;851743;851775;851939;852025;852089;852257;852353;852418;852439;852451;852560;852704;852757;852786;852802;852816;853081;853181;853222;853293;853303;853317;853397;853419;853526;853784;853894;853930;…
GO:0003735	structural constituent of ribosome	http://amigo.geneontology.org/amigo/term/GO:0003735	201	144	33.902	4.24754	0	0	850397;850434;850509;850590;850592;850682;850695;850716;850737;850750;850764;850864;850882;850969;850994;851022;851035;851045;851052;851058;851082;851104;851122;851160;851162;851169;851325;851336;851344;851427;851476;851477;851478;851484;851498;851575;851589;851636;851755;851823;851890;851990;852014;852026;852058;852061;852082;852111;852185;852191;852206;852254;852319;852479;852487;852489;852686;…
GO:0019843	rRNA binding	http://amigo.geneontology.org/amigo/term/GO:0019843	69	56	11.638	4.81183	0	0	850397;850590;850837;850882;850883;850951;851052;851313;851589;851636;851907;851993;852021;852026;852061;852089;852111;852191;852487;852560;852730;852754;852816;852976;852995;853053;853248;853587;853610;853860;853956;853993;854078;854116;854165;854213;854221;854717;854999;855068;855269;855547;855613;855649;855658;855730;855957;855972;856024;856063;856217;856228;856449;856463;856488;856553
GO:0030515	snoRNA binding	http://amigo.geneontology.org/amigo/term/GO:0030515	28	26	4.72266	5.50537	0	0	850422;850820;850894;850919;851313;851319;851407;851499;852060;852549;853029;853335;853419;854245;854487;854717;855118;855269;855649;855884;855977;856255;856489;856553;856603;856687
GO:0008135	translation factor activity, RNA binding	http://amigo.geneontology.org/amigo/term/GO:0008135	55	34	9.27665	3.66511	7.16094e-14	6.01519e-12	850758;850889;850951;851196;851260;851665;851752;851797;851993;852039;852371;852415;852440;852945;852974;853071;853303;853342;853463;853471;853781;853896;854026;854434;854543;855025;855177;855302;855357;855838;856154;856292;856746;856897
