# Supplementary material for: Global effect of copper excess and deficiency in Saccharomyces cerevisiae proficient or deficient in nonsense-mediated mRNA decay
Source: Genomics. Author manuscript; Available in PMC 2026 Jun 25. (PMC13295131; doi:10.1016/j.ygeno.2025.111020)
Supplement: 7 [file NIHMS2172113-supplement-7.xlsx]

## Sheet: Sheet1
geneSet	description	link	size	overlap	expect	enrichmentRatio	pValue	FDR	overlapId
GO:0006725	cellular aromatic compound metabolic process	http://amigo.geneontology.org/amigo/term/GO:0006725	1996	541	368.566	1.46785	0	0	850297;850298;850299;850304;850326;850346;850397;850414;850419;850422;850427;850440;850445;850499;850521;850522;850549;850550;850551;850589;850594;850598;850625;850638;850647;850649;850652;850682;850688;850701;850704;850733;850737;850740;850747;850749;850752;850756;850757;850793;850796;850806;850807;850820;850837;850843;850864;850872;850882;850883;850889;850893;850894;850897;850919;850920;850969;…
GO:0006139	nucleobase-containing compound metabolic process	http://amigo.geneontology.org/amigo/term/GO:0006139	1909	534	352.501	1.51489	0	0	850297;850298;850299;850304;850326;850346;850397;850414;850419;850422;850427;850440;850445;850499;850521;850522;850549;850550;850551;850589;850594;850598;850625;850638;850647;850649;850652;850682;850688;850701;850704;850733;850737;850740;850749;850752;850756;850757;850793;850796;850806;850807;850820;850837;850843;850864;850872;850882;850883;850889;850893;850894;850897;850919;850920;850969;850977;…
GO:0010467	gene expression	http://amigo.geneontology.org/amigo/term/GO:0010467	1685	615	311.139	1.97661	0	0	850297;850298;850299;850304;850320;850326;850346;850397;850414;850419;850422;850427;850434;850440;850445;850509;850521;850522;850549;850550;850551;850552;850590;850592;850594;850598;850638;850647;850649;850652;850682;850688;850695;850701;850716;850737;850740;850749;850750;850752;850756;850757;850758;850764;850793;850796;850806;850807;850820;850830;850837;850843;850864;850869;850872;850880;850882;…
GO:0090304	nucleic acid metabolic process	http://amigo.geneontology.org/amigo/term/GO:0090304	1649	489	304.492	1.60596	0	0	850297;850298;850299;850304;850326;850346;850397;850414;850419;850422;850427;850440;850445;850521;850522;850549;850550;850551;850589;850594;850598;850625;850638;850647;850649;850652;850682;850688;850701;850737;850740;850749;850752;850756;850757;850793;850796;850806;850807;850820;850837;850843;850864;850872;850882;850883;850889;850893;850894;850897;850919;850920;850969;850977;850980;850982;850983;…
GO:0044271	cellular nitrogen compound biosynthetic process	http://amigo.geneontology.org/amigo/term/GO:0044271	1505	455	277.902	1.63727	0	0	850297;850299;850320;850397;850419;850434;850440;850445;850499;850509;850521;850522;850590;850592;850594;850598;850625;850638;850647;850682;850695;850701;850704;850716;850737;850749;850750;850756;850758;850764;850793;850830;850843;850864;850869;850882;850889;850897;850920;850951;850969;850977;850980;850983;850984;850994;851000;851002;851022;851035;851045;851048;851052;851058;851071;851073;851082;…
GO:0009059	macromolecule biosynthetic process	http://amigo.geneontology.org/amigo/term/GO:0009059	1503	462	277.532	1.66467	0	0	850297;850299;850320;850397;850419;850434;850440;850445;850499;850509;850521;850522;850590;850592;850594;850598;850625;850638;850647;850682;850688;850695;850701;850716;850737;850749;850750;850756;850758;850764;850793;850830;850843;850864;850869;850882;850889;850897;850920;850951;850969;850977;850980;850983;850984;850994;851000;851022;851035;851045;851048;851052;851055;851058;851071;851082;851100;…
GO:0034645	cellular macromolecule biosynthetic process	http://amigo.geneontology.org/amigo/term/GO:0034645	1488	461	274.763	1.67781	0	0	850297;850299;850320;850397;850419;850434;850440;850445;850499;850509;850521;850522;850590;850592;850594;850598;850625;850638;850647;850682;850688;850695;850701;850716;850737;850749;850750;850756;850758;850764;850793;850830;850843;850864;850869;850882;850889;850897;850920;850951;850969;850977;850980;850983;850984;850994;851000;851022;851035;851045;851048;851052;851055;851058;851071;851082;851100;…
GO:0016070	RNA metabolic process	http://amigo.geneontology.org/amigo/term/GO:0016070	1383	451	255.374	1.76604	0	0	850297;850298;850299;850304;850326;850346;850397;850414;850419;850422;850427;850440;850445;850521;850522;850549;850550;850551;850594;850598;850638;850647;850649;850652;850682;850688;850701;850737;850740;850749;850752;850756;850757;850793;850796;850806;850807;850820;850837;850864;850872;850882;850883;850889;850893;850894;850897;850919;850920;850969;850977;850980;850982;850983;850984;851000;851022;…
GO:0000460	maturation of 5.8S rRNA	http://amigo.geneontology.org/amigo/term/GO:0000460	89	73	16.4341	4.442	0	0	850298;850304;850414;850422;850551;850737;850740;850820;850837;850882;850883;850919;851000;851208;851403;851407;851530;851874;851939;852060;852061;852111;852282;852439;852549;852704;852757;852802;852987;852995;853062;853109;853128;853262;853305;853335;853376;853397;853445;853458;853674;853762;853847;853855;853931;853956;854078;854138;854152;854162;854165;854213;854245;854317;854446;854469;854487;…
GO:0000447	endonucleolytic cleavage in ITS1 to separate SSU-rRNA from 5.8S rRNA and LSU-rRNA from tricistronic rRNA transcript (SSU-rRNA, 5.8S rRNA, LSU-rRNA)	http://amigo.geneontology.org/amigo/term/GO:0000447	42	39	7.7554	5.02876	0	0	850298;850414;850422;850551;850737;850740;850820;850883;850919;851403;851407;851939;852060;852061;852282;852549;852704;853128;853305;853335;853376;853445;853458;853762;853931;854152;854165;854245;854317;854469;854487;854881;855269;855408;855790;856228;856574;856815;856864
