# Supplementary material for: Global effect of copper excess and deficiency in Saccharomyces cerevisiae proficient or deficient in nonsense-mediated mRNA decay
Source: Genomics. Author manuscript; Available in PMC 2026 Jun 25. (PMC13295131; doi:10.1016/j.ygeno.2025.111020)
Supplement: 8 [file NIHMS2172113-supplement-8.xlsx]

## Sheet: CM_v_LC
Ontology	Gene ID	Description	Set Size	Overlap	Expected Overlap	Enrichment Ratio	P-value	BH-adjusted p-value
BP	GO:0044283	small molecule biosynthetic process	340	86	23.0835	3.7256	1.22421e-29	2.05667e-27
BP	GO:0006082	organic acid metabolic process	434	95	29.4655	3.22411	1.4928e-27	1.25395e-25
BP	GO:0006790	sulfur compound metabolic process	135	35	9.16553	3.81866	1.39541e-12	7.81432e-11
BP	GO:0055085	transmembrane transport	479	69	32.5206	2.12173	3.74636e-10	1.57347e-08
BP	GO:0044282	small molecule catabolic process	148	31	10.0481	3.08515	8.70727e-09	2.92564e-07
BP	GO:0015849	organic acid transport	93	22	6.31403	3.4843	1.447e-07	4.05159e-06
BP	GO:0006081	cellular aldehyde metabolic process	41	13	2.7836	4.6702	1.60752e-06	3.85804e-05
BP	GO:0015711	organic anion transport	133	25	9.02974	2.76863	2.17989e-06	4.57777e-05
BP	GO:0006766	vitamin metabolic process	61	13	4.14146	3.13899	0.000172463	0.00321931
BP	GO:0042592	homeostatic process	294	36	19.9605	1.80356	0.000315059	0.00529298
MF	GO:0005215	transporter activity	443	65	31.9511	2.03436	5.59713e-09	4.08591e-07
MF	GO:0019842	vitamin binding	50	16	3.60622	4.43678	1.89422e-07	6.9139e-06
MF	GO:0016769	transferase activity, transferring nitrogenous groups	22	10	1.58673	6.30225	9.78942e-07	2.38209e-05
MF	GO:0016829	lyase activity	108	23	7.78942	2.95272	1.56678e-06	2.85938e-05
MF	GO:0016491	oxidoreductase activity	336	45	24.2338	1.85691	2.22776e-05	0.000306349
MF	GO:0016810	hydrolase activity, acting on carbon-nitrogen (but not peptide) bonds	70	16	5.0487	3.16913	2.51794e-05	0.000306349
MF	GO:0005506	iron ion binding	28	8	2.01948	3.96141	0.000579495	0.00604331
MF	GO:0051287	NAD binding	28	7	2.01948	3.46624	0.00299501	0.0273295
MF	GO:0051540	metal cluster binding	46	9	3.31772	2.71271	0.00478968	0.0388496
MF	GO:0000287	magnesium ion binding	65	10	4.68808	2.13307	0.0168199	0.122785
CC	GO:0000322	storage vacuole	455	58	25.9564	2.23452	6.88441e-10	2.3407e-08
CC	GO:0000323	lytic vacuole	455	58	25.9564	2.23452	6.88441e-10	2.3407e-08
CC	GO:0005774	vacuolar membrane	290	30	16.5436	1.81339	0.00082406	0.0186787

## Sheet: DEG_CMvLC
Gene ID	Mean	log2FoldChange	Standard Error	Wald Statistic	p-value	BH-adjusted p-value
851434	1069.39	-1.19372	0.408439	-2.92265	0.0034707	0.0463624
852231	1993.99	-4.32432	0.82969	-5.21197	1.86844e-07	1.12439e-05
855369	5417.14	-1.83668	0.344736	-5.32778	9.94191e-08	6.29447e-06
854209	604.5	-2.07329	0.522584	-3.96739	7.26635e-05	0.00209312
9164885	315.82	-2.05465	0.328835	-6.24828	4.14985e-10	4.06819e-08
855598	2770.77	-1.47644	0.382101	-3.86402	0.000111537	0.00288477
852761	4106.01	-1.63187	0.559759	-2.9153	0.00355348	0.0471573
853111	1058.77	-1.67423	0.345049	-4.85215	1.22129e-06	6.56905e-05
852597	2247.49	-3.37577	0.630731	-5.35216	8.69088e-08	5.61949e-06
852950	21.0305	3.14587	0.92483	3.40157	0.000670007	0.0128464
854799	202.522	-1.61114	0.420932	-3.82755	0.000129428	0.00329147
854660	1043.18	-1.75873	0.566835	-3.10272	0.00191751	0.0300376
854007	1280.71	-2.52633	0.415218	-6.08434	1.16969e-09	1.07718e-07
854797	1950.93	2.09121	0.600509	3.4824	0.000496942	0.0100681
852723	930.417	-1.93104	0.501492	-3.8506	0.00011783	0.00302181
852343	20884.9	-1.78825	0.611087	-2.92635	0.00342963	0.0460161
1466437	3589.08	-1.59672	0.40477	-3.94476	7.98801e-05	0.00225819
855872	1157.24	-1.94122	0.535777	-3.62318	0.000290998	0.00638516
856468	11438.3	-1.99772	0.261024	-7.65338	1.95759e-14	3.60552e-12
850632	3678.81	-1.25773	0.310073	-4.05624	4.98681e-05	0.00152311
854358	126.862	-2.3843	0.766491	-3.11067	0.00186663	0.0293162
853575	2444.39	-1.81245	0.421733	-4.29762	1.72642e-05	0.000632119
856345	1387.18	-2.29954	0.337976	-6.80384	1.01867e-11	1.40716e-09
853602	3373.57	-2.56036	0.404224	-6.334	2.38886e-10	2.50336e-08
856683	1177.93	-1.06301	0.296054	-3.59061	0.000329909	0.00706051
1466443	1103.15	-1.4465	0.472953	-3.05845	0.00222487	0.0337046
850799	20826.3	1.09032	0.340274	3.20425	0.00135416	0.0226115
850827	1182.33	-5.27058	0.396201	-13.3028	2.22938e-40	3.38754e-37
852476	9297.56	1.07677	0.263136	4.09208	4.27527e-05	0.00134638
855968	6635.33	-1.5374	0.28451	-5.40366	6.52964e-08	4.32562e-06
854924	1593.11	-2.04471	0.477621	-4.28102	1.86035e-05	0.000673048
856637	705.648	-2.61963	0.585338	-4.47541	7.62646e-06	0.000313243
856769	1670.16	-1.04641	0.303887	-3.44343	0.000574386	0.0113717
855132	451.432	1.19697	0.332785	3.59682	0.000322136	0.00694306
854516	1278	-2.82564	0.40694	-6.94363	3.82145e-12	5.66506e-10
852692	44.2962	-3.10607	0.767806	-4.04538	5.22381e-05	0.00157962
851704	1397.73	-2.23316	0.538139	-4.14979	3.32777e-05	0.00108743
850833	9398.73	-3.46157	0.83446	-4.14828	3.34986e-05	0.00108879
853739	8460.72	-2.73151	0.324874	-8.40789	4.1744e-17	1.05717e-14
854690	9471.46	-2.37	0.361953	-6.54781	5.83858e-11	6.8244e-09
852858	12203.6	-1.337	0.345602	-3.86861	0.000109456	0.00285873
852323	5506.87	-1.28355	0.307182	-4.17846	2.93491e-05	0.000974776
850581	2989.45	-1.10163	0.266833	-4.12853	3.65094e-05	0.00118034
851582	3062.96	-1.58602	0.351363	-4.51391	6.36418e-06	0.000266769
854563	647.477	-1.87958	0.56403	-3.33241	0.000860978	0.0155745
852920	9505.06	-1.57038	0.248151	-6.32833	2.47821e-10	2.55297e-08
850295	3846.81	-7.39907	0.572125	-12.9326	2.94622e-38	3.21248e-35
855626	1462.05	1.05778	0.305093	3.46707	0.000526162	0.0105545
852875	43867	-2.31242	0.571945	-4.04309	5.27512e-05	0.00158724
856543	318.975	-3.47259	0.889876	-3.90234	9.52684e-05	0.00261577
853613	3916.82	-2.46361	0.302743	-8.13762	4.03126e-16	9.07482e-14
856341	320.065	-2.3057	0.781085	-2.95192	0.00315801	0.0433281
853597	2345.89	1.47512	0.355069	4.15447	3.26044e-05	0.00107119
854530	6261.95	-2.27785	0.718331	-3.17103	0.00151897	0.0244889
850333	42966	-1.33895	0.325386	-4.11495	3.87271e-05	0.00123886
850671	2602.45	-3.79623	0.810113	-4.68605	2.78529e-06	0.000129229
850855	28138.9	-3.97281	0.914529	-4.3441	1.39845e-05	0.000534578
854488	1886.49	-1.06943	0.309975	-3.45004	0.000560498	0.011133
856232	146.998	1.18186	0.356556	3.31465	0.000917592	0.0162126
856523	1352.74	1.89094	0.410278	4.60891	4.04781e-06	0.000183601
855691	6601.54	-1.16173	0.267563	-4.34189	1.41263e-05	0.000536622
856888	5336.04	-1.68321	0.471991	-3.56618	0.000362219	0.00761789
854565	2512.44	-3.76541	0.5505	-6.83998	7.92067e-12	1.11958e-09
852918	166.676	-1.23006	0.420295	-2.92666	0.00342624	0.0460161
856370	4411.22	-5.4384	0.903902	-6.01658	1.78146e-09	1.56923e-07
853482	5979.42	-2.03877	0.507788	-4.015	5.94464e-05	0.00176251
854835	628.669	-1.55828	0.442672	-3.52016	0.000431287	0.00891621
854479	23030.9	-1.22652	0.30182	-4.06375	4.82914e-05	0.0014824
852113	25549.9	2.57585	0.523926	4.91644	8.81301e-07	4.82572e-05
854401	2104.39	-2.89402	0.356007	-8.12911	4.32449e-16	9.38723e-14
852092	7660.93	-1.17974	0.346103	-3.40865	0.00065285	0.0125969
853374	1886.34	-1.52723	0.375278	-4.06961	4.7091e-05	0.0014603
854147	49.2061	2.04665	0.630887	3.24409	0.00117828	0.0202304
852507	4714.63	-1.80276	0.524557	-3.43674	0.000588767	0.0116186
855577	4633.03	1.59602	0.401968	3.97051	7.17202e-05	0.00208206
853976	517.904	-1.03	0.282012	-3.65234	0.000259866	0.00582828
855631	309.212	-2.15252	0.699732	-3.07621	0.00209651	0.0323416
855619	43888.1	-2.35839	0.435874	-5.41072	6.27723e-08	4.23922e-06
851311	4243.49	-2.31844	0.535745	-4.3275	1.50813e-05	0.000569344
855993	5273.93	-3.42517	0.568618	-6.02369	1.70488e-09	1.52386e-07
851862	1493.18	-1.92835	0.326286	-5.91001	3.42097e-09	2.73587e-07
856125	163.737	-2.07075	0.670937	-3.08636	0.00202623	0.0314973
854030	6310.86	-3.1884	0.378665	-8.42011	3.76133e-17	9.93971e-15
851385	1203.96	-2.4708	0.742232	-3.32888	0.000871954	0.0156797
854719	283.573	-2.13985	0.70713	-3.02611	0.00247725	0.036441
852444	5611.81	-2.02155	0.317899	-6.35909	2.02957e-10	2.20281e-08
854002	85.4971	-1.89517	0.573599	-3.304	0.000953169	0.0166956
853047	266.959	-2.54158	0.674666	-3.76717	0.000165106	0.00407932
856013	1695.03	-2.22719	0.58002	-3.83985	0.000123111	0.00314399
855120	1175.79	-4.22004	0.326453	-12.927	3.17126e-38	3.21248e-35
855464	1362.34	1.41557	0.27684	5.11331	3.1657e-07	1.86807e-05
853507	6394.04	1.02414	0.333139	3.07422	0.00211052	0.0323933
1466494	40.916	-1.93565	0.528442	-3.66294	0.000249333	0.00569715
853466	1345.21	-1.63693	0.531385	-3.0805	0.00206651	0.03196
856460	3330.56	-1.31279	0.353782	-3.71075	0.000206649	0.00492554
850462	1884.96	2.68612	0.667058	4.02681	5.65377e-05	0.00168449
853696	1260.58	1.20326	0.405631	2.96639	0.00301315	0.0421979
850675	2389.81	-2.23468	0.352799	-6.33415	2.3865e-10	2.50336e-08
856274	674.673	-2.77811	0.800821	-3.46908	0.000522245	0.0105455
856411	43541.6	-1.17883	0.330343	-3.5685	0.000359034	0.00760351
854916	6164.83	2.24438	0.736347	3.048	0.00230371	0.0346583
852317	4124.62	2.24111	0.592874	3.78008	0.000156777	0.0039053
856171	4004.15	-2.15111	0.303128	-7.09637	1.28079e-12	1.94615e-10
854636	150.621	1.88786	0.569	3.31786	0.000907113	0.0161212
852442	11255.1	-1.05041	0.316857	-3.31509	0.000916152	0.0162126
856541	254.754	-2.56495	0.712735	-3.59874	0.000319769	0.00691656
852335	2176.01	-3.25298	0.517004	-6.29198	3.13442e-10	3.17516e-08
852803	8204	1.12021	0.244528	4.58113	4.62469e-06	0.000200778
855305	1033.07	1.00539	0.337684	2.97732	0.00290784	0.0409117
850871	617.317	-1.42668	0.482587	-2.95633	0.00311327	0.042811
852172	2233.4	-1.13841	0.358826	-3.1726	0.00151079	0.0244218
851383	12890.5	-1.35814	0.458463	-2.96238	0.00305272	0.0426539
853617	23252.4	-6.71179	0.680539	-9.86247	6.0544e-23	3.34533e-20
854052	306.954	-2.79297	0.913374	-3.05786	0.00222923	0.0337046
853920	14794.6	-1.68579	0.558942	-3.01604	0.00256096	0.0371492
856241	8809.04	-3.18957	0.730493	-4.36632	1.26355e-05	0.000486068
850696	145.24	-1.17793	0.38955	-3.02382	0.00249608	0.0364692
855113	4456.45	-2.30345	0.582101	-3.95713	7.58546e-05	0.00217474
852098	8045.4	-1.12784	0.267981	-4.20867	2.56875e-05	0.000872226
850797	1412.27	-1.15329	0.32367	-3.56317	0.000366399	0.00767922
851840	285.378	-2.09973	0.627189	-3.34785	0.000814418	0.0149548
855670	18.7418	-2.64733	0.820311	-3.22723	0.00124993	0.0212209
854006	444.239	-1.19794	0.307059	-3.90134	9.56618e-05	0.00261577
855228	557.4	1.20212	0.3909	3.07526	0.00210319	0.0323625
851722	831.643	1.66514	0.54321	3.06538	0.00217396	0.0330334
853326	840.099	-1.51475	0.35309	-4.28998	1.7869e-05	0.000650347
855825	4021.47	-2.14568	0.454643	-4.71949	2.36438e-06	0.000112271
855002	885.337	1.04869	0.331099	3.16732	0.00153853	0.0247386
852916	1902.83	-1.21544	0.289414	-4.19967	2.67308e-05	0.000897623
853311	10204	-1.01469	0.2442	-4.15517	3.25046e-05	0.00107119
854814	1282.99	-1.63192	0.378076	-4.31638	1.58608e-05	0.000592671
852551	23715.8	-1.24873	0.259778	-4.80691	1.53285e-06	7.82911e-05
854090	5958.87	-1.66328	0.279307	-5.95503	2.60018e-09	2.19253e-07
854848	543.642	-2.35321	0.390095	-6.03241	1.61528e-09	1.46532e-07
850518	6313.74	1.06496	0.360039	2.9579	0.00309744	0.042811
852587	257.79	-1.17448	0.317027	-3.70468	0.000211658	0.00502522
853366	3869.55	-2.14907	0.447633	-4.80097	1.57899e-06	7.99756e-05
853473	52361	-1.97127	0.441117	-4.46881	7.86546e-06	0.000320847
856557	957.03	1.18619	0.324523	3.65518	0.000256998	0.0057853
856358	5084.51	-1.11952	0.264983	-4.22487	2.39078e-05	0.000825633
852035	1957.53	-2.73067	0.455377	-5.99652	2.01593e-09	1.75041e-07
851173	602.093	1.51792	0.425609	3.56646	0.000361832	0.00761789
850718	95.2494	-1.99363	0.472688	-4.21766	2.46855e-05	0.000847391
1466419	180.57	-6.00994	1.02292	-5.87529	4.2211e-09	3.28921e-07
853356	180.756	-2.28845	0.503868	-4.54176	5.57856e-06	0.000237108
854237	1231.36	1.0159	0.279514	3.63451	0.000278513	0.0061781
852672	28006	-1.95873	0.272355	-7.19183	6.39263e-13	1.02248e-10
850847	318.744	1.17	0.367649	3.18237	0.00146075	0.0238667
854043	877.797	1.13365	0.369011	3.07213	0.00212536	0.0324571
853660	298.888	-1.67721	0.458203	-3.66041	0.000251808	0.00571077
856709	36112.8	-1.07199	0.263577	-4.06709	4.7603e-05	0.00146869
853537	2190.02	1.56252	0.445392	3.50818	0.00045119	0.00926464
856748	13089.4	2.48885	0.312004	7.977	1.49938e-15	3.1425e-13
854755	3737.53	-1.56822	0.271262	-5.7812	7.41678e-09	5.56533e-07
854447	4531.99	1.288	0.329646	3.90722	9.33656e-05	0.00257944
856934	120.155	-2.16088	0.646506	-3.3424	0.000830576	0.0151408
853845	1729.53	-1.28793	0.380034	-3.38897	0.000701547	0.013325
853885	290.091	-1.24496	0.39143	-3.18054	0.00147001	0.0239375
852066	2185.07	-1.35055	0.456491	-2.95854	0.00309104	0.042811
855914	48.6239	2.90824	0.631239	4.60719	4.08143e-06	0.000183755
850742	927.893	-5.69946	0.971469	-5.86685	4.44147e-09	3.41712e-07
853752	426.588	1.03973	0.312948	3.32238	0.000892531	0.0159085
854761	2785.61	-1.40498	0.28468	-4.9353	8.0026e-07	4.46237e-05
1466515	25.8423	-4.97772	1.27874	-3.89268	9.91413e-05	0.00266629
854643	278.209	-2.93691	0.599432	-4.89949	9.60881e-07	5.21449e-05
852102	5608.4	-2.7223	0.62103	-4.38352	1.16777e-05	0.000452084
851992	1899.46	-1.1703	0.342373	-3.4182	0.000630375	0.0122401
855444	2033.74	-2.46979	0.580751	-4.25275	2.11159e-05	0.000741865
855805	1052.25	-4.37858	0.461428	-9.48919	2.32834e-21	1.08859e-18
850861	871.478	-3.88831	0.997871	-3.89661	9.75493e-05	0.00263513
853904	6821.89	-4.32618	0.892188	-4.84895	1.24114e-06	6.58368e-05
853943	1512.69	-2.12333	0.372861	-5.69471	1.23582e-08	9.04977e-07
850569	7191.46	1.70847	0.581572	2.93768	0.00330675	0.0447859
854641	4144.88	-3.77455	0.614615	-6.14133	8.18359e-10	7.77186e-08
855864	1276.04	-2.11238	0.306192	-6.89887	5.24193e-12	7.58582e-10
851631	1792.75	-2.56472	0.642942	-3.98904	6.63408e-05	0.00194792
853992	1427.49	-2.23329	0.661056	-3.37837	0.000729181	0.0137639
852931	1049.33	1.1641	0.339978	3.42404	0.000616973	0.0121358
854323	322.93	-2.05077	0.62773	-3.26696	0.00108711	0.0189325
856227	1376.2	-1.82421	0.317271	-5.74971	8.93966e-09	6.62625e-07
854473	168.177	-2.16642	0.593369	-3.65105	0.000261173	0.00583607
856424	13497.4	-4.72455	0.508727	-9.287	1.58694e-20	6.43029e-18
850582	16.2053	-5.57884	1.52348	-3.6619	0.00025035	0.00569897
855947	665.232	-2.14765	0.545072	-3.94012	8.14415e-05	0.00229167
850588	4740.56	-3.23549	0.596329	-5.42568	5.77359e-08	3.9429e-06
852649	1149.91	-1.22633	0.383191	-3.20031	0.0013728	0.02275
851328	903.845	-1.47374	0.405762	-3.63203	0.000281203	0.00621509
852380	58.7566	1.42558	0.41891	3.40306	0.000666345	0.0128166
852760	19.8376	-2.24348	0.741521	-3.02551	0.00248216	0.036441
853164	1989.32	1.99458	0.336522	5.92705	3.0842e-09	2.49943e-07
854639	1010.13	-1.45879	0.399099	-3.65521	0.000256969	0.0057853
851317	5186.03	-5.52551	1.22109	-4.52506	6.03771e-06	0.000254842
855108	246.107	1.18604	0.405047	2.92814	0.00340993	0.0459547
851037	6595.87	-2.0275	0.677206	-2.99392	0.00275419	0.0392037
850710	2853.56	-1.36753	0.359738	-3.80147	0.000143839	0.00364274
856922	8477.62	-3.93088	0.39715	-9.89774	4.25809e-23	2.58807e-20
854353	377.83	2.17097	0.448216	4.84357	1.27526e-06	6.68193e-05
853734	1223.25	-1.2422	0.382891	-3.24426	0.00117757	0.0202304
855019	106.918	-2.77237	0.602671	-4.60013	4.22218e-06	0.000187317
856071	907.454	-2.30426	0.611123	-3.77054	0.000162897	0.00404118
856093	4313.26	1.56138	0.328715	4.74996	2.03458e-06	9.81441e-05
851750	1584.91	-2.57056	0.30015	-8.56424	1.08796e-17	3.14886e-15
856804	17240.9	-1.2499	0.404164	-3.09254	0.0019845	0.0309277
852600	686.354	-2.3933	0.554704	-4.31456	1.59918e-05	0.000592671
851493	9514.62	-1.23834	0.401983	-3.08058	0.00206601	0.03196
850857	30931.4	-3.83513	0.909562	-4.21646	2.48166e-05	0.000847391
856296	2857.85	-3.0908	0.399608	-7.73458	1.03743e-14	2.03403e-12
854845	778.808	-3.63258	0.966744	-3.75755	0.000171588	0.00418841
854821	300.77	-2.05851	0.439027	-4.68881	2.74801e-06	0.00012848
854637	2871.02	1.75903	0.246914	7.12406	1.04793e-12	1.63315e-10
851312	826.915	-3.42727	0.591948	-5.78981	7.04656e-09	5.35362e-07
854113	780.561	-1.19645	0.325747	-3.67295	0.000239766	0.00552007
851701	1286.37	1.35453	0.372421	3.63709	0.000275738	0.00613896
852232	139.686	-2.79916	0.825863	-3.38937	0.000700534	0.013325
855021	2109.4	-1.44994	0.456464	-3.17645	0.00149087	0.024164
855969	1080.41	-1.25487	0.392388	-3.19804	0.00138364	0.0227906
853669	6633.45	-1.14565	0.307188	-3.72947	0.000191886	0.00459166
856178	2658.91	-1.17559	0.310625	-3.78459	0.000153964	0.00385101
854558	32.4846	-3.49264	0.929276	-3.75846	0.000170965	0.00418841
850332	132.736	-3.54588	0.843352	-4.20451	2.61645e-05	0.000883488
852764	3259.8	-1.25263	0.309396	-4.04863	5.15173e-05	0.00156561
855580	54389.8	-2.34437	0.676065	-3.46767	0.000524994	0.0105545
853183	6203.52	-1.03985	0.281438	-3.69479	0.000220072	0.00516448
856590	65.4831	1.30908	0.45093	2.90307	0.00369523	0.0489316
3799967	522.868	-2.69364	0.843215	-3.19449	0.00140076	0.0230104
854104	3422.3	-3.70927	1.00285	-3.69873	0.000216678	0.00512439
855926	2882.15	-1.18944	0.347673	-3.42113	0.000623605	0.0122164
851594	578.404	-1.17085	0.381107	-3.07224	0.00212461	0.0324571
853974	1336.4	-1.20911	0.395766	-3.05511	0.00224978	0.0339309
852923	255.12	-2.32077	0.695056	-3.33896	0.000840914	0.0152569
852270	83.5843	1.35283	0.430133	3.14515	0.00166	0.0264815
856636	1678.65	2.69289	0.307199	8.76593	1.85243e-18	6.25505e-16
852695	977.129	-2.20754	0.292359	-7.55077	4.32683e-14	7.30512e-12
855134	1044.36	-4.67687	1.05461	-4.43471	9.21965e-06	0.000366255
854846	5147.69	-5.2754	1.19435	-4.41698	1.00091e-05	0.000395034
855552	6283.01	2.77005	0.359027	7.71544	1.20568e-14	2.29003e-12
852596	1318.29	-1.59068	0.471329	-3.37488	0.00073848	0.0138962
855227	2917.15	-1.21851	0.321188	-3.79376	0.00014838	0.00374214
856338	3451.42	-4.25996	0.395956	-10.7587	5.39452e-27	4.09849e-24
854494	3345.38	-1.87329	0.345143	-5.42757	5.71249e-08	3.9429e-06
9164962	69.9542	1.41842	0.429828	3.29996	0.000966973	0.0168887
851845	7408.43	-1.34467	0.333014	-4.03788	5.39376e-05	0.00161494
853766	6670.37	2.67836	0.508557	5.26659	1.38979e-07	8.52474e-06
851021	1366.1	-3.48496	0.754388	-4.61959	3.84494e-06	0.000175711
851736	34411	-1.77242	0.261623	-6.77473	1.24642e-11	1.6835e-09
853238	2328.23	-1.67501	0.281479	-5.95073	2.66942e-09	2.19253e-07
851011	112.09	-2.86903	0.644742	-4.44989	8.59126e-06	0.000344492
854517	162.776	-2.83966	0.58571	-4.84823	1.24568e-06	6.58368e-05
851096	2854.43	1.12625	0.356603	3.15827	0.0015871	0.0254427
850824	2570.22	1.82904	0.287064	6.37152	1.87161e-10	2.0683e-08
855863	27964.2	-3.92574	0.891629	-4.40288	1.06823e-05	0.000416803
851542	3338.5	-1.0455	0.302711	-3.45379	0.00055277	0.0110155
852320	38.6588	-1.8292	0.618738	-2.95635	0.00311305	0.042811
856522	2442.42	-1.79113	0.303607	-5.8995	3.64603e-09	2.87799e-07
852506	3076.2	-1.21036	0.319397	-3.78952	0.000150939	0.00379093
852691	2337.85	-2.97312	0.768583	-3.86832	0.000109589	0.00285873
851237	761.836	-2.70869	0.602441	-4.4962	6.91795e-06	0.000287995
855584	2554.2	1.12148	0.368488	3.04345	0.0023388	0.0349876
855801	208.769	-1.84806	0.387295	-4.77171	1.82671e-06	9.02734e-05
852978	250.19	-4.05764	0.8391	-4.8357	1.32678e-06	6.89243e-05
853663	667.101	-1.80204	0.498329	-3.61617	0.000298991	0.00651349
9164977	65.9619	-1.74834	0.501652	-3.48516	0.000491837	0.00999795
855029	3681.01	-1.59155	0.532221	-2.99039	0.00278625	0.0394752
854062	201.784	-3.04119	0.359602	-8.45709	2.74136e-17	7.57363e-15
853217	869.874	-2.85945	0.779326	-3.66913	0.000243377	0.00558206
3799968	434.538	-4.4363	1.03834	-4.27248	1.93309e-05	0.0006897
854564	5254.56	-6.47018	0.66115	-9.78626	1.28982e-22	6.53294e-20
852902	6140.71	-1.3437	0.416845	-3.2235	0.00126633	0.021421
855484	1552.88	-2.03049	0.613345	-3.31052	0.000931228	0.0163695
854849	5434.98	-3.3248	0.840613	-3.95521	7.64671e-05	0.002182
854462	811.359	1.01263	0.335919	3.01451	0.00257396	0.0372489
854834	944.957	-3.23625	0.680356	-4.7567	1.96787e-06	9.56855e-05
853594	4822.74	-1.83696	0.462735	-3.96979	7.19371e-05	0.00208206
856349	1413	-2.08818	0.589635	-3.54148	0.000397891	0.00831058
855121	11810.4	-5.19794	0.27796	-18.7003	4.92275e-78	2.99204e-74
854031	247.5	-2.99849	0.394691	-7.59706	3.02935e-14	5.26068e-12
854096	72368	-1.82562	0.429628	-4.2493	2.14443e-05	0.000749071
854721	3863.48	-1.50221	0.501671	-2.99441	0.00274978	0.0392037
850911	5608.14	-4.83505	0.635387	-7.60961	2.74916e-14	4.91452e-12
851158	342.608	-1.82389	0.378277	-4.82158	1.42427e-06	7.33618e-05
853373	1014.81	-1.09076	0.252935	-4.31243	1.61474e-05	0.00059481
855845	32856.4	1.31463	0.355619	3.69673	0.00021839	0.00514487
855634	726.248	1.1438	0.386863	2.9566	0.00311047	0.042811
853280	501.243	-3.70099	0.499053	-7.41601	1.20701e-13	1.98275e-11
3799970	3070.74	-4.00025	1.02584	-3.89947	9.64022e-05	0.00261577
850908	304.128	-1.79379	0.428988	-4.18145	2.89655e-05	0.000967319
851060	107.568	-3.09617	0.894493	-3.46137	0.000537435	0.0107452
856053	1190.31	-4.03558	0.84677	-4.76585	1.88057e-06	9.21782e-05
852336	837.962	-4.41957	0.510065	-8.66471	4.52652e-18	1.37561e-15
855405	1581.73	-1.74011	0.366776	-4.74435	2.0918e-06	0.00010011
855033	1527.17	-1.13647	0.292929	-3.87968	0.000104594	0.00277609
852402	4216.17	-1.75413	0.271663	-6.457	1.06799e-10	1.22476e-08
851664	2144.64	-2.62938	0.678734	-3.87395	0.000107083	0.00281754
855835	303.527	-1.23896	0.422502	-2.93243	0.00336316	0.045425
850342	19893.2	-2.81609	0.515699	-5.46072	4.74195e-08	3.35134e-06
851648	440.575	-1.39692	0.379613	-3.67986	0.000233363	0.0054344
853485	311.436	7.37589	2.05359	3.59171	0.000328516	0.00705555
850721	2093.12	-2.29813	0.341431	-6.73089	1.68632e-11	2.18342e-09
850910	535.331	-3.26965	0.389693	-8.39033	4.84795e-17	1.17863e-14
2827704	36.913	1.94197	0.576061	3.37112	0.000748644	0.014044
856540	2937.18	-2.23672	0.734048	-3.04711	0.00231056	0.0346754
855372	111.955	-3.7398	1.15522	-3.23732	0.00120659	0.0206582
850823	748.588	2.94038	0.369516	7.95739	1.75701e-15	3.5597e-13
853210	70.7153	-1.75975	0.603078	-2.91795	0.00352344	0.0468609
855683	3799.29	1.54997	0.45343	3.41833	0.00063006	0.0122401
852559	11383.3	-2.60892	0.262896	-9.92378	3.28096e-23	2.21574e-20
854630	398.029	-19.6162	4.78764	-4.09725	4.18088e-05	0.00132351
851384	3596.5	-2.51238	0.379383	-6.62227	3.53724e-11	4.47903e-09
855750	20968.3	1.53241	0.334176	4.58564	4.526e-06	0.000197907
853536	25011.2	3.09419	0.469747	6.58693	4.49017e-11	5.45825e-09
851506	3622.09	-2.65386	0.443735	-5.98073	2.22139e-09	1.90163e-07
850327	35137	-1.66781	0.521226	-3.19979	0.00137528	0.02275
851650	168.298	-1.8207	0.458612	-3.97003	7.18641e-05	0.00208206
853945	4720.32	-1.16738	0.254913	-4.57951	4.66056e-06	0.0002009
856049	6067.01	-2.02292	0.322578	-6.27109	3.58537e-10	3.57244e-08
852445	447.321	-2.82735	0.32213	-8.77706	1.67808e-18	5.99963e-16
856644	2307.3	-4.60846	0.28278	-16.297	1.03661e-59	3.15025e-56
856615	49801.7	-1.74119	0.538314	-3.23452	0.00121849	0.0208033
852636	9103.22	3.52992	0.716841	4.92428	8.46734e-07	4.67859e-05
852331	6645.43	-1.6581	0.306876	-5.40317	6.5475e-08	4.32562e-06
856762	149.337	-2.27352	0.723383	-3.1429	0.00167284	0.0266053
850852	308.231	-3.09084	0.928298	-3.32957	0.000869794	0.0156797
856417	95.3054	1.45529	0.433999	3.35322	0.000798765	0.0147118
851010	18869	-2.76069	0.491748	-5.61404	1.9766e-08	1.43021e-06
850364	318.607	-2.09493	0.537228	-3.89952	9.63852e-05	0.00261577
852550	6493.96	-1.37172	0.459476	-2.9854	0.00283207	0.0399381
850955	2937.41	1.03676	0.324004	3.19985	0.001375	0.02275
851767	4361.69	-1.27942	0.272331	-4.69802	2.62692e-06	0.000123771
852719	315.949	1.65327	0.483343	3.42049	0.00062509	0.0122164
855135	22830.8	-1.56419	0.253513	-6.17005	6.82704e-10	6.58647e-08
850850	11993.5	-4.068	0.911188	-4.4645	8.02555e-06	0.000325195
855059	870.299	-1.36789	0.349483	-3.91405	9.0762e-05	0.00254217
855913	2235.25	-1.55792	0.326492	-4.77169	1.82686e-06	9.02734e-05
850516	3346.09	-1.36762	0.296974	-4.60519	4.12096e-06	0.000184171
854126	1884.64	1.16661	0.329881	3.53644	0.000405552	0.0084416
856819	11752.5	-1.18771	0.279118	-4.25522	2.08846e-05	0.000738003
856065	1299.4	1.02236	0.262742	3.8911	9.97897e-05	0.0026719
855870	458.443	-1.30095	0.400096	-3.25159	0.00114761	0.0198724
855849	387.565	-3.96432	1.07655	-3.68241	0.000231037	0.00540092
854515	2452.71	-1.17791	0.366254	-3.2161	0.00129947	0.0218181
850743	298.166	-2.22919	0.63206	-3.52687	0.000420509	0.00872304
850778	9841.49	-2.76147	0.596052	-4.63294	3.60515e-06	0.000166001
854377	3461.33	-2.22869	0.42331	-5.26491	1.40256e-07	8.52474e-06
852648	2951.03	-1.98009	0.395987	-5.0004	5.72126e-07	3.2198e-05
853271	1475.51	1.75491	0.470107	3.733	0.00018921	0.00454998
853127	273.651	-1.60534	0.41035	-3.91213	9.14856e-05	0.00255068
855606	1204.37	-4.92648	0.98018	-5.0261	5.00567e-07	2.87023e-05
852087	2410.8	-1.42313	0.472519	-3.01179	0.00259714	0.0374062
854013	4484.01	-5.74268	0.523316	-10.9736	5.11741e-28	4.44338e-25
852478	72.1707	1.62568	0.442077	3.67736	0.000235662	0.005467
852756	1437.46	-2.78417	0.797765	-3.48997	0.000483084	0.00985296
855292	366.689	-2.24716	0.525848	-4.2734	1.92517e-05	0.0006897
852108	50691.5	2.80964	0.612656	4.586	4.51821e-06	0.000197907
851069	67960	-1.22352	0.273388	-4.47538	7.62749e-06	0.000313243
856366	3260.3	1.66549	0.4213	3.95322	7.71066e-05	0.00218997
851070	1640.01	-1.73602	0.589154	-2.94663	0.00321256	0.0438785
854736	4240.76	-1.88467	0.356723	-5.28329	1.26883e-07	7.86931e-06
851371	839.451	3.25143	0.753461	4.31532	1.59369e-05	0.000592671
856642	1416.8	-1.36588	0.365465	-3.73737	0.000185956	0.00450296
853611	170.322	-1.66782	0.459812	-3.62717	0.000286542	0.00631015
855080	13978	-3.71113	0.27342	-13.573	5.79035e-42	1.17313e-38
853386	3017.04	-1.6533	0.529939	-3.1198	0.00180974	0.0285704
854760	5462.73	-1.37668	0.266905	-5.15795	2.4967e-07	1.48774e-05
856324	5707.99	-1.8169	0.380168	-4.77921	1.75988e-06	8.84012e-05
856609	1537.37	-1.85522	0.512179	-3.6222	0.000292103	0.00638635
856933	764.392	-1.4203	0.421981	-3.36578	0.000763272	0.0141438
850997	918.823	-1.642	0.487481	-3.36833	0.000756245	0.0140805
852237	1085.59	-2.05155	0.384359	-5.33757	9.41991e-08	6.02676e-06
856364	241.683	2.36027	0.350672	6.73071	1.6884e-11	2.18342e-09
855944	2178.35	-1.23671	0.383791	-3.22235	0.00127144	0.021421
853662	6826.56	-3.00248	0.318204	-9.43569	3.88416e-21	1.68628e-18
855806	1943.38	-3.9733	0.433727	-9.16083	5.14976e-20	1.95626e-17
855084	13522.4	-2.23062	0.26697	-8.35532	6.52574e-17	1.52552e-14
854573	496.182	-4.3684	1.06463	-4.1032	4.0748e-05	0.00129668
851829	3325.33	-2.73281	0.413482	-6.60926	3.86242e-11	4.79098e-09
855078	952.093	-1.83621	0.623828	-2.94345	0.00324572	0.0442321
856684	252.261	-1.9815	0.51331	-3.86023	0.000113281	0.00291746
853288	27789.2	4.3476	0.49805	8.72924	2.56386e-18	8.20167e-16
851857	3259.67	-1.23482	0.280478	-4.40257	1.06978e-05	0.000416803
853569	14619.4	1.28215	0.397918	3.22216	0.00127229	0.021421
851986	353.779	-1.13579	0.293826	-3.86553	0.000110848	0.00287919
854009	143.319	1.16322	0.387949	2.99837	0.00271424	0.0388169
852752	10945.5	-1.08102	0.325243	-3.32373	0.000888206	0.015878
853283	1404.22	1.7507	0.538254	3.25255	0.00114374	0.0198619
850382	224.425	-1.89422	0.557618	-3.39699	0.000681308	0.013022
851729	1614.85	-1.21878	0.340524	-3.57912	0.000344747	0.00735218
852934	1183.17	-3.25212	0.838965	-3.87635	0.000106037	0.00280214
856268	40309.4	-1.25929	0.3685	-3.41735	0.000632346	0.0122401
856074	85.4851	-4.70645	0.717179	-6.56244	5.29336e-11	6.30843e-09
852689	4510.41	-1.55974	0.311605	-5.0055	5.57158e-07	3.16487e-05
856645	611.767	-1.44732	0.460599	-3.14226	0.00167651	0.0266053
852821	2762.53	-1.52199	0.359643	-4.23195	2.31677e-05	0.000804648
850781	2532.88	-3.31236	0.803563	-4.12209	3.75445e-05	0.00120738
851653	924.571	-1.54461	0.475598	-3.24773	0.00116331	0.020087
854297	2153.4	-1.19571	0.305822	-3.90981	9.23687e-05	0.00256355
856824	7418.3	-1.07214	0.29971	-3.57726	0.000347212	0.00737886
854642	5877.16	-3.71957	0.607704	-6.12069	9.31702e-10	8.71213e-08
853869	1453.42	-2.09337	0.45993	-4.5515	5.3266e-06	0.000227993
856327	1459.65	-1.27993	0.312878	-4.09084	4.29821e-05	0.00134662
854011	6875.55	3.00933	0.818576	3.67629	0.000236646	0.00546896
853554	812.349	1.37451	0.440769	3.11844	0.00181809	0.0286279
853058	837.034	-2.17116	0.602513	-3.6035	0.000313959	0.00681516
854146	72.6315	2.68169	0.48211	5.5624	2.66091e-08	1.9027e-06
851574	3325.61	-1.2229	0.300432	-4.07048	4.69165e-05	0.0014603
850616	7357.31	-1.67855	0.282053	-5.9512	2.66185e-09	2.19253e-07
853151	69.9526	-3.01627	0.895605	-3.36786	0.000757541	0.0140805
853267	11744.2	-3.5851	0.67389	-5.32	1.03766e-07	6.50194e-06
852364	1515.13	-2.66042	0.62281	-4.27164	1.94042e-05	0.0006897
856662	186.997	-1.81637	0.614074	-2.9579	0.00309739	0.042811
856567	12897.1	-1.28119	0.342368	-3.74215	0.00018245	0.00443573
853753	155.182	-1.73885	0.546814	-3.17996	0.00147296	0.0239375
851329	11010.8	-2.02559	0.316199	-6.40607	1.49323e-10	1.68071e-08
855793	1411.63	-1.59505	0.358496	-4.4493	8.61513e-06	0.000344492
850779	2339.31	-1.00558	0.3337	-3.01342	0.00258325	0.0372946
854458	324.765	1.67504	0.419556	3.9924	6.54077e-05	0.00192985
3799978	207.291	-2.38309	0.468411	-5.0876	3.6262e-07	2.11923e-05
851605	22914.1	-1.36841	0.269075	-5.08561	3.66447e-07	2.1212e-05
853556	67.2735	-1.60753	0.540648	-2.97334	0.00294577	0.0413497
854193	674.925	1.5264	0.408919	3.73276	0.000189395	0.00454998
856923	1975.93	-1.07499	0.277072	-3.87983	0.000104527	0.00277609
852721	1960.36	-1.64006	0.545929	-3.00416	0.00266314	0.0381758
856643	328.013	-2.09601	0.390035	-5.3739	7.70522e-08	5.03574e-06
854387	2418.8	1.70556	0.313628	5.43817	5.38313e-08	3.76076e-06
