# Supplementary material for: Global effect of copper excess and deficiency in Saccharomyces cerevisiae proficient or deficient in nonsense-mediated mRNA decay
Source: Genomics. Author manuscript; Available in PMC 2026 Jun 25. (PMC13295131; doi:10.1016/j.ygeno.2025.111020)
Supplement: 9 [file NIHMS2172113-supplement-9.xlsx]

## Sheet: CM_v_100uM
Ontology	Gene ID	Description	Set Size	Overlap	Expected Overlap	Enrichment Ratio	P-value	BH-adjusted p-value
BP	GO:0006766	vitamin metabolic process	61	3	0.11935	25.1361	0.00018293	0.0307322
BP	GO:0006790	sulfur compound metabolic process	135	3	0.264136	11.3578	0.00188765	0.158563
BP	GO:0055085	transmembrane transport	479	4	0.937194	4.26806	0.0101117	0.566255
BP	GO:0042592	homeostatic process	294	3	0.57523	5.21531	0.0167084	0.701755
BP	GO:0044283	small molecule biosynthetic process	340	3	0.665232	4.50971	0.0246516	0.828295
BP	GO:0006082	organic acid metabolic process	434	3	0.849149	3.53295	0.046493	1
BP	GO:0072348	sulfur compound transport	25	1	0.0489141	20.444	0.0478926	1
MF	GO:0005507	copper ion binding	22	2	0.0510204	39.2	0.00109104	0.079646
MF	GO:0005215	transporter activity	443	4	1.02737	3.89345	0.0139418	0.508877
MF	GO:0016874	ligase activity	122	2	0.282931	7.06885	0.0307974	0.749404
MF	GO:0016769	transferase activity, transferring nitrogenous groups	22	1	0.0510204	19.6	0.0499157	0.910962

## Sheet: DEG_CMv100uM
Gene ID	Mean	log2FoldChange	Standard Error	Wald Statistic	p-value	BH-adjusted p-value
855795	3153.79	-3.01931	0.632249	-4.7755	1.7926e-06	0.0012594
850827	1182.33	-2.18107	0.39918	-5.46388	4.65847e-08	4.90925e-05
856451	138.927	-2.54042	0.434206	-5.85071	4.89471e-09	7.73731e-06
855794	1886.76	-2.62977	0.642005	-4.09619	4.20004e-05	0.0241426
852956	6583.12	-2.67074	0.607732	-4.39461	1.10974e-05	0.00701689
854630	398.029	-24.5614	4.78479	-5.13322	2.84829e-07	0.000225122
856644	2307.3	-1.13303	0.285633	-3.96672	7.28673e-05	0.038395
855080	13978	-2.80161	0.273476	-10.2444	1.25345e-24	7.92557e-21
856450	10739.8	-4.02754	0.715773	-5.62684	1.83543e-08	2.32109e-05
854146	72.6315	1.7922	0.458551	3.90839	9.29119e-05	0.0451909
9164903	89317.3	-4.60997	0.671642	-6.86374	6.70825e-12	2.12081e-08
9164904	103172	-4.52587	0.675768	-6.69736	2.12211e-11	4.47271e-08
855793	1411.63	-1.9411	0.358257	-5.41816	6.02164e-08	5.43926e-05

## Sheet: SharedDEGs
Condition	Gene ID	Gene Symbol
100uM	854146	YOL014W
LC	855552	YNL169C
LC	854147	YOL013W-A
LC	855683	YNL044W
LC	851722	YDR144C
LC	852108	YDR497C
LC	852113	YDR502C
LC	853271	YJL168C
LC	853536	YJR073C
LC	853537	YJR074W
LC	853283	YJL157C
LC	855845	YPL231W
LC	853288	YJL153C
LC	851371	YDL227C
LC	856366	YHL020C
LC	856241	YPR124W
LC	854458	YOR284W
LC	855228	YMR190C
LC	853569	YJR105W
LC	852931	YGR040W
LC	854353	YOR181W
LC	855634	YNL090W
LC	852317	YBR029C
LC	850911	YLR214W
LC	854636	YIL170W
LC	853485	YJR028W
LC	854126	YOL031C
LC	851701	YDR123C
LC	850295	YCL064C
LC	854009	YOL156W
LC	854013	YOL152W
